# Supplementary material for: Optimal Stenting Strategy During Chemotherapy: Impact of Time to First Reintervention on Survival in Malignant Hilar Biliary Obstruction
Source: DEN Open. 2026 May 23;7(1):e70351. doi: 10.1002/deo2.70351 (PMC13240403; doi:10.1002/deo2.70351)
Supplement: Supplementary file 3 — TABLE S1: Comparison of the EST and no‐EST groups. [file DEO2-7-e70351-s004.xlsx]

## Sheet: Suplementary Table 1
	Supplementary Table 1. Comparison of the EST and no-EST group
	Variable		EST group (n=28)	no-EST group (n=52)	p value
	Sex, n	male/female	17/11	37/15	0.3417
	Age, years	median (range)	73.8 (52.1-87.5)	72.3 (38.0-86.7)	0.4343
	ASA-PS, class	class/1/2/3	12/14/2	25/22/5	0.7891
	Surgery after chemotherapy, n	yes/no	5/23	10/42	0.4599
	ALT, IU/L	median (range)	28 (8-113)	36 (5-136)	0.3274
	GGT, IU/L	median (range)	213(21-661)	229.5 (15-1154)	0.9957
	T-Bil †, mg/dL	median (range)	0.9 (0.3-3.5)	1.0 (0.3-2.9)	0.8453
	Albumin †, g/dL	median (range)	3.3 (2.2-4.49)	3.4 (2.7-4.5)	0.066
	Neutrophil-to-lymphocyte ratio †, au	median (range)	2.53 (0.17-14.78)	2.92 (1.12-26.13)	0.7236
	CEA †, ng/mL	median (range)	2 (1076)	3(1-1024)	0.20623
	CA19-9 †, U/mL	median (range)	208 (24-10907)	330 (0.4-407606.4)	0.5764
	Bismuth-Corlette type, n	I+II+IIIb/IIIa+IV	14/14	22/30	0.5095
	Distant metastasis †, n	M0/M1	18/9	27/25	0.2094
	Clinical success †, n	yes/no	17/8	43/8	0.109
	Cholangitis before chemotherapy induction †, n	yes/no	21/7	27/25	0.0445
	Drainage segments at chemotherapy induction †, n	1 segment/multiple	21/6	42/9	0.6257
	ENBD before chemotherapy induction †, n	yes/no	18/10	36/16	0.6524
	Stenting above vs across the Sphincter of Oddi †, n	above/across	9/19	24/27	0.1985
	SEMS vs PS †, n	SEMS/PS	4/22	3/45	0.1999
	EST, endoscopic sphincterotomy; HR, hazard ratio; C.I., confidence interval; ASA-PS, American Society of Anesthesiologists physical status; T-Bil, total bilirubin; EST, endoscopic sphincterotomy; ENBD, endoscopic nasobiliary drainage; PS, plastic stent deployed transpapillary; SEMS, Self-expandable metallic stent. † patients without data or stenting are excluded.
