# Supplementary material for: Optimal Stenting Strategy During Chemotherapy: Impact of Time to First Reintervention on Survival in Malignant Hilar Biliary Obstruction
Source: DEN Open. 2026 May 23;7(1):e70351. doi: 10.1002/deo2.70351 (PMC13240403; doi:10.1002/deo2.70351)
Supplement: Supplementary file 4 — TABLE S2: Risk factors associated with the time to first reintervention (TTFR) from first‐line chemotherapy induction in the EST group. [file DEO2-7-e70351-s001.xlsx]

## Sheet: Supplementary Table 2
Supplementary Table 2. Risk factors associated with time to first reintervention (TTFR) from first-line chemotherapy induction in EST group
Variable			Univariate analysis
		n	HR	95% C.I.	p value
Sex	male	17	1.01	0.378-2.718	0.9787
	female	11	1
Age	≥75 yrs	13	2.08	0.816-5.289	0.125
	<75 yrs	15	1
ASA-PS	Class 2-3	16	1.15	0.419-3.149	0.7874
	Class 0-1	12	1
ALT	≥32 IU/L	12	1.24	0.476-3.242	0.6581
	<32 IU/L	16	1
GGT	≥226 IU/L	13	1.32	0.517-3.367	0.5618
	<226 IU/L	14	1
T-Bil †	≥1.0 mg/dL	13	0.56	0.213-1.451	0.2301
	<1.0 mg/dL	15	1
Albumin	≥3.4 g/dL	13	0.49	0.178-1.329	0.16
	<3.4 g/dL	12	1
Neutrophil-to-lymphocyte ratio †	≥2.83	13	1.27	0.309-2.012	0.6182
	<2.83	15	1
Bismuth-Corlette type	IIIa+IV	14	1.09	0.407-2.913	0.8653
	I+II+IIIb	14	1
Clinical success †	yes	17	1.03	0.370-2.862	0.956
	no	8	1
Cholangitis before chemotherapy induction	yes	19	1.12	0.428-2.904	0.8229
	no	9	1
ENBD before chemotherapy induction	yes	18	0.88	0.336-2.313	0.7981
	no	10	1
Drainage segments at chemotherapy induction	multiple	12	1.55	0.563-4.311	0.3927
	1 segment	16	1
Stenting above vs across the Sphincter of Oddi	above	9	0.35	0.115-1.090	0.0703
	across	19	1
SEMS or PS †	SEMS	4	1.32	0.423-4.127	0.6307
	PS	22	1
EST, endoscopic sphincterotomy; HR, hazard ratio; C.I., confidence interval; ASA-PS, American Society of Anesthesiologists physical status; T-Bil, total bilirubin; EST, endoscopic sphincterotomy; ENBD, endoscopic nasobiliary drainage; PS, plastic stent deployed transpapillary; SEMS, Self-expandable metallic stent. † patients without data or stenting are excluded.
