# Supplementary material for: Optimal Stenting Strategy During Chemotherapy: Impact of Time to First Reintervention on Survival in Malignant Hilar Biliary Obstruction
Source: DEN Open. 2026 May 23;7(1):e70351. doi: 10.1002/deo2.70351 (PMC13240403; doi:10.1002/deo2.70351)
Supplement: Supplementary file 5 — TABLE S3: Effect of post ERCP pancreatis on chemotherapy induction. [file DEO2-7-e70351-s002.xlsx]

## Sheet: Suplementary Table 1
	Supplementary Table 3. Effect of post-ERCP pancreatis on chemotherapy induction
	Variable		post-ERCP pancreatis (n=9)	no-pancreatitis (n=70)	p value
	Time from first ERCP to chemotherapy, days	median (range)	69 (11-371)	44.5 (6-217)	0.082
	Time from diagnosis to chemotherapy, days	median (range)	41 (3-121)	31.5 (0-217)	0.222
	ERCP: endoscopic retrograde cholangiopancreatography.
